# Supplementary material for: Disruption of Very-Long-Chain-Fatty Acid Synthesis Has an Impact on the Dynamics of Cellulose Synthase in Arabidopsis thaliana
Source: Plants (Basel). 2020 Nov 18;9(11):1599. doi: 10.3390/plants9111599 (PMC7698757; doi:10.3390/plants9111599)
Supplement: Supplementary file 1 [file plants-09-01599-s001.zip]

Archive with 25 entries (24 files):
- V16_Sup_movie3.avi
- __MACOSX/
- __MACOSX/._V16_Sup_movie3.avi
- V16_Sup_movie2.avi
- __MACOSX/._V16_Sup_movie2.avi
- V16_Sup_movie1.avi
- __MACOSX/._V16_Sup_movie1.avi
- V16_Sup_movie5.avi
- __MACOSX/._V16_Sup_movie5.avi
- V16_Sup_movie4.avi
- __MACOSX/._V16_Sup_movie4.avi
- V16_Sup_movie6.avi
- __MACOSX/._V16_Sup_movie6.avi
- V16_Sup_movie7.avi
- __MACOSX/._V16_Sup_movie7.avi
- V16_sup_4.tif
- __MACOSX/._V16_sup_4.tif
- V16_sup_1.tif
- __MACOSX/._V16_sup_1.tif
- V16_Sup_2.tif
- __MACOSX/._V16_Sup_2.tif
- V16_Sup_3.tif
- __MACOSX/._V16_Sup_3.tif
- Sup_Table1.docx
- __MACOSX/._Sup_Table1.docx
